# Supplementary material for: Evaluation of Nitrogen Fertilizer Fates and Related Environmental Risks for Main Cereals in China’s Croplands from 2004 to 2018
Source: Plants (Basel). 2022 Sep 26;11(19):2507. doi: 10.3390/plants11192507 (PMC9571694; doi:10.3390/plants11192507)
Supplement: Supplementary file 1 [file plants-11-02507-s001.zip]

Archive with 1 entries (1 files):
- plants-1886784-supplementary.pdf
